# Supplementary material for: Mediterranean Diet Adherence and Nutritional Status in Dalmatian Kidney Transplant Recipients—Are They Related?
Source: Nutrients. 2021 Sep 18;13(9):3246. doi: 10.3390/nu13093246 (PMC8471203; doi:10.3390/nu13093246)
Supplement: Supplementary file 1 [file nutrients-13-03246-s001.zip]

Archive with 3 entries (3 files):
- Supplementary Figure S1 and Supplementary Table S1 - AG30082021.pdf
- Supplementary Table S2 MDSS regression - AG27082021.xlsx
- Supplementary Table S3 MDSS components regression - AG27082021.xlsx
