# Supplementary material for: Mediterranean Diet Adherence and Nutritional Status in Dalmatian Kidney Transplant Recipients—Are They Related?
Source: Nutrients. 2021 Sep 18;13(9):3246. doi: 10.3390/nu13093246 (PMC8471203; doi:10.3390/nu13093246)
Supplement: Supplementary file 1 [file nutrients-13-03246-s001.zip › Supplementary Table S2 MDSS regression - AG27082021.xlsx]

## Sheet: List1
Supplementary Table S2. Regression analysis of MDSS in Dalmatian KTRs
Predictor		MDSS score (linear regression)						MDSS cut off 14 points (logistic regression)
		Unadjusted			Adjusted for age, sex, time since TX, dialysis duration			Unadjusted			Adjusted for age, sex, time since TX, dialysis duration
		Beta	SE	P	Beta	SE	P	OR	95% CI	P	OR	95% CI	P
Time since transplantation (years), median (IQR)		0.04293	0.07288	0.55706	NA	NA	NA	1.03	0.95-1.12	0.47848	NA	NA	NA
Dialysis duration (years), median (IQR)		-0.00747	0.16572	0.96414	NA	NA	NA	0.94	0.77-1.14	0.5404	NA	NA	NA
Age (years), median (IQR)		0.04275	0.03054	0.16423	NA	NA	NA	1	0.97-1.04	0.91173	NA	NA	NA
Sex, N (%)		-0.9092	0.77541	0.24343	NA	NA	NA	0.66	0.28-1.53	0.33257	NA	NA	NA
Arterial hypertension, N (%)		-0.02258	1.0948	0.98358	0.2755	1.84175	0.88149	1.66	0.44-6.25	0.45226	1.81	0.18-18.14	0.61209
Diabetes mellitus, N (%)		2.43478	0.92822	0.00991	2.54527	1.19778	0.03684	1.69	0.64-4.5	0.29294	2.22	0.6-8.19	0.23184
Chronic kidney disease (eGFR < 60), N (%)		-0.23438	0.85464	0.78442	-0.53858	1.03623	0.60475	0.91	0.35-2.37	0.84737	0.95	0.3-2.94	0.92447
Anthropometry	Height (cm), mean (SD)	-0.01404	0.03946	0.72261	-0.02096	0.08057	0.79552	0.99	0.95-1.03	0.63549	0.96	0.87-1.05	0.34818
	Weight (kg), median (IQR)	0.00689	0.02579	0.78977	0.03389	0.04176	0.41968	0.99	0.97-1.02	0.71864	1.01	0.96-1.05	0.79689
	BMI (kg/m2), mean (SD)	0.07067	0.09835	0.4739	0.13018	0.12938	0.31767	1	0.9-1.12	0.95835	1.05	0.91-1.21	0.51696
	Middle upper arm circumference (cm) , median (IQR)	0.08944	0.08798	0.31193	0.05184	0.12915	0.68949	1.02	0.93-1.11	0.70851	1.03	0.9-1.18	0.65897
	Waist circumference (cm), mean (SD)	0.02163	0.03316	0.51593	0.02943	0.04628	0.52713	0.99	0.96-1.03	0.74276	1.01	0.96-1.06	0.81424
	WHtR, mean (SD)	5.777	5.94054	0.33331	8.30975	7.93291	0.29907	1.27	0-655.17	0.93924	30.26	0.01-153482.96	0.43341
Laboratory parameters	Alb (g/L), median (IQR)	0.04081	0.09921	0.68174	0.10556	0.11361	0.35611	1.09	0.97-1.22	0.15075	1.19	1-1.41	0.04615
	Ca (mmol/L), median (IQR)	0.34505	1.56242	0.82563	0.75093	1.68779	0.65764	1.56	0.31-7.86	0.59039	2.05	0.38-11.16	0.40783
	CRP (mg/L), median (IQR)	0.00873	0.03509	0.80413	-0.00415	0.03559	0.90748	0.97	0.91-1.05	0.48926	0.91	0.78-1.06	0.24308
	E, median (IQR)	-0.21209	0.61919	0.73262	-0.24306	0.74045	0.74362	1.12	0.55-2.26	0.75909	1.16	0.51-2.62	0.72392
	GUP (mmol/L), median (IQR)	0.16945	0.36139	0.64009	-0.26704	0.4317	0.53804	0.82	0.52-1.3	0.40831	0.71	0.39-1.28	0.25261
	Hb (g/L), median (IQR)	-0.007	0.02484	0.7787	0.00956	0.02969	0.74829	1.01	0.98-1.04	0.55605	1.02	0.99-1.06	0.2213
	K (mmol/L), mean (SD)	-1.17749	0.79294	0.14047	-1.10391	0.91606	0.23192	0.41	0.15-1.07	0.06798	0.37	0.12-1.1	0.07376
	Total cholesterol (mmol/L), mean (SD)	-0.26227	0.34421	0.44823	-0.25559	0.39882	0.52397	1.11	0.77-1.62	0.57172	1.18	0.75-1.87	0.4733
	Creatinin (mmol/L), median (IQR)	0.00882	0.00742	0.23716	0.01448	0.00883	0.10504	1	1-1.01	0.28138	1.01	1-1.02	0.09851
	LDL (mmol/L), median (IQR)	-0.38357	0.42255	0.3666	-0.40946	0.48546	0.40222	0.97	0.61-1.54	0.89809	1	0.56-1.76	0.98924
	MCV (fL), mean (SD)	0.03748	0.07013	0.59415	0.09433	0.07936	0.23825	1.01	0.94-1.1	0.74209	1.05	0.96-1.15	0.27113
	Na (mmol/L), median (IQR)	-0.05991	0.03906	0.12873	-0.05248	0.03989	0.19348	0.98	0.88-1.08	0.65921	0.99	0.9-1.08	0.75337
	P (mmol/L), median (IQR)	1.15006	1.78418	0.52056	2.90947	2.12977	0.17594	7.18	0.95-54.01	0.05552	13.36	1.16-154.15	0.03773
	Tgl (mmol/L), median (IQR)	-0.31366	0.45594	0.49339	-0.6247	0.52168	0.23568	1.06	0.65-1.74	0.80855	0.96	0.53-1.73	0.88393
	Uric acid (mmol/L), median (IQR)	-0.0009	0.00513	0.86029	-0.00184	0.00619	0.76741	1	0.99-1	0.69257	1	0.99-1	0.22364
	Urea (mmol/L), median (IQR)	0.16598	0.08955	0.06658	0.19077	0.10146	0.06397	1.08	0.97-1.19	0.14653	1.09	0.98-1.22	0.12006
	eGFR (ml/min/1,73m2), median (IQR)	-0.01274	0.02023	0.53018	-0.00904	0.02328	0.69889	0.99	0.97-1.02	0.58011	0.99	0.97-1.02	0.5944
Body composition	Fat mass (kg), median (IQR)	-0.00066	0.04531	0.98845	-0.02172	0.06475	0.73824	0.99	0.94-1.04	0.73667	0.99	0.92-1.06	0.72705
	Fat mass (%), mean (SD)	0.00064	0.04408	0.98852	-0.05686	0.06549	0.38813	1	0.95-1.05	0.9321	0.98	0.91-1.05	0.54171
	Fat free mass (kg), median (IQR)	0.00301	0.03347	0.92861	0.12813	0.07061	0.07367	0.99	0.96-1.03	0.78547	1.04	0.95-1.13	0.39145
	Visceral fat, mean (SD)	0.04881	0.10202	0.63333	0.04061	0.19289	0.83384	0.99	0.88-1.11	0.80099	1.03	0.82-1.28	0.82046
	Muscle mass (kg), median (IQR)	0.00391	0.03506	0.91133	0.13409	0.07331	0.07147	0.99	0.96-1.03	0.795	1.04	0.95-1.13	0.38642
	Skeletal muscle mass (kg), median (IQR)	0.00628	0.05218	0.9045	0.24008	0.10157	0.02076	1	0.94-1.06	0.89894	1.09	0.96-1.23	0.18443
	Skeletal muscle mass (%), median (IQR)	0.01276	0.05453	0.81547	0.12316	0.08199	0.13739	1	0.94-1.06	0.99118	1.05	0.96-1.15	0.28298
	Body mass (kg), median (IQR)	0.02414	0.71585	0.97316	2.69742	1.49543	0.07539	0.88	0.39-1.95	0.74917	2.12	0.37-12.07	0.39601
	Trunk visceral fat (kg), median (IQR)	-0.01786	0.07568	0.81391	-0.03215	0.11047	0.77186	0.98	0.9-1.07	0.69	0.99	0.88-1.13	0.92141
Abbreviations: PD - peritoneal dialysis, HD - hemodialysis , MDSS - Mediterranean Diet Serving Score, Alb - serum albumin (g/L), P - phosphates (mmol/L), C-reactive protein (CRP; mg/L),Ca - calcium (mmol/L), GUP - glucose (mmol/L), triglycerides (mmol/L), LDL- low-density lipoprotein cholesterol (mmol/L), Hb - haemoglobin (g/L), MCV - mean cellular volume, Na - sodium (mmol/L), K - potassium (mmo…
