# Supplementary material for: Mediterranean Diet Adherence and Nutritional Status in Dalmatian Kidney Transplant Recipients—Are They Related?
Source: Nutrients. 2021 Sep 18;13(9):3246. doi: 10.3390/nu13093246 (PMC8471203; doi:10.3390/nu13093246)
Supplement: Supplementary file 1 [file nutrients-13-03246-s001.zip › Supplementary Table S3 MDSS components regression - AG27082021.xlsx]

## Sheet: List1
Supplementary Table S3. Regression analysis of components of MDSS in Dalmatian KTRs.
Predictor		Fruits intake (adherence according to MeDi)						Vegetables intake (adherence according to MeDi)						Cereals intake (adherence according to MeDi)						Potato intake (adherence according to MeDi)						Olive oil intake (adherence according to MeDi)						Nuts intake (adherence according to MeDi)						Dairy intake (adherence according to MeDi)						Beans intake (adherence according to MeDi)
		Unadjusted			Adjusted for age, sex, time since TX, dialysis duration			Unadjusted			Adjusted for age, sex, time since TX, dialysis duration			Unadjusted			Adjusted for age, sex, time since TX, dialysis duration			Unadjusted			Adjusted for age, sex, time since TX, dialysis duration			Unadjusted			Adjusted for age, sex, time since TX, dialysis duration			Unadjusted			Adjusted for age, sex, time since TX, dialysis duration			Unadjusted			Adjusted for age, sex, time since TX, dialysis duration			Unadjusted			Adjusted for age, sex, time since TX, dialysis duration
		OR	95% CI	P	OR	95% CI	P	OR	95% CI	P	OR	95% CI	P	OR	95% CI	P	OR	95% CI	P	OR	95% CI	P	OR	95% CI	P	OR	95% CI	P	OR	95% CI	P	OR	95% CI	P	OR	95% CI	P	OR	95% CI	P	OR	95% CI	P	OR	95% CI	P	OR	95% CI	P
Time since transplantation (years), median (IQR)		1.03	0.96-1.11	0.37857	NA	NA	NA	1.01	0.94-1.09	0.695	NA	NA	NA	1.01	0.94-1.08	0.79404	NA	NA	NA	1.04	0.94-1.14	0.48939	NA	NA	NA	0.97	0.9-1.05	0.49303	NA	NA	NA	1.06	0.97-1.16	0.21031	NA	NA	NA	0.96	0.9-1.04	0.31767	NA	NA	NA	1.03	0.96-1.11	0.37064	NA	NA	NA
Dialysis duration (years), median (IQR)		1.03	0.88-1.22	0.68499	NA	NA	NA	1.02	0.86-1.2	0.84155	NA	NA	NA	1.04	0.88-1.23	0.62806	NA	NA	NA	0.95	0.79-1.15	0.59778	NA	NA	NA	0.86	0.71-1.05	0.14709	NA	NA	NA	0.99	0.8-1.22	0.91374	NA	NA	NA	1.15	0.97-1.37	0.10009	NA	NA	NA	1.06	0.9-1.24	0.51715	NA	NA	NA
Age (years), median (IQR)		1.01	0.99-1.05	0.32454	NA	NA	NA	1.03	1-1.07	0.05327	NA	NA	NA	1.02	0.99-1.05	0.25406	NA	NA	NA	1	0.97-1.04	0.86988	NA	NA	NA	1.01	0.98-1.05	0.44673	NA	NA	NA	0.98	0.94-1.01	0.24127	NA	NA	NA	1	0.98-1.03	0.75022	NA	NA	NA	1	0.97-1.03	0.93119	NA	NA	NA
Sex, N (%)		0.9	0.43-1.88	0.78101	NA	NA	NA	0.49	0.23-1.04	0.06444	NA	NA	NA	0.85	0.41-1.77	0.65826	NA	NA	NA	0.98	0.39-2.45	0.95807	NA	NA	NA	0.7	0.32-1.52	0.36163	NA	NA	NA	1.22	0.46-3.25	0.69477	NA	NA	NA	0.62	0.3-1.3	0.20697	NA	NA	NA	0.76	0.36-1.6	0.4717	NA	NA	NA
Arterial hypertension, N (%)		1.02	0.37-2.87	0.96381	1.03	0.18-5.92	0.97594	1.84	0.6-5.63	0.28317	2.9	0.28-29.89	0.37086	0.98	0.35-2.76	0.97469	2.36	0.37-14.94	0.36084	0.85	0.22-3.23	0.80733	0	0-Inf	0.99191	1.2	0.39-3.69	0.75051	0.69	0.1-4.62	0.70306	0.43	0.13-1.39	0.159	0.71	0.1-4.92	0.7333	0.61	0.21-1.72	0.34927	0.57	0.09-3.64	0.54824	0.58	0.21-1.63	0.29851	0.44	0.07-2.63	0.36493
Diabetes mellitus, N (%)		3.27	1.19-8.99	0.02146	3.2	0.9-11.3	0.07109	4.78	1.79-12.74	0.00177	3.82	1.08-13.48	0.03702	1.08	0.44-2.67	0.86179	1.01	0.31-3.31	0.98866	0.68	0.23-1.97	0.4772	0.68	0.18-2.58	0.57118	0.81	0.3-2.16	0.67408	0.61	0.17-2.21	0.4516	0.95	0.29-3.16	0.9333	1.97	0.39-9.96	0.41071	3.3	1.25-8.73	0.01611	4.47	1.19-16.84	0.02701	1.02	0.41-2.53	0.9744	1.84	0.55-6.14	0.3222
Chronic kidney disease (eGFR < 60), N (%)		0.78	0.34-1.8	0.56002	0.72	0.26-1.94	0.51134	0.78	0.34-1.82	0.57028	0.5	0.17-1.44	0.19844	1.53	0.66-3.52	0.32083	1.44	0.53-3.9	0.46982	0.39	0.11-1.44	0.15844	0.46	0.12-1.79	0.25987	0.79	0.33-1.91	0.60547	0.65	0.23-1.87	0.42529	0.55	0.19-1.59	0.2738	0.77	0.22-2.77	0.69282	1.13	0.49-2.59	0.78117	1.39	0.46-4.14	0.56021	1.37	0.58-3.25	0.46928	1.8	0.6-5.38	0.29087
Anthropometry	Height (cm), mean (SD)	1.01	0.97-1.05	0.59893	1.06	0.98-1.15	0.15811	0.99	0.95-1.03	0.512	1	0.92-1.09	0.94987	0.98	0.95-1.02	0.42479	0.96	0.89-1.04	0.35877	0.99	0.94-1.03	0.60703	0.99	0.9-1.08	0.75988	0.99	0.95-1.03	0.75717	0.97	0.89-1.06	0.52176	0.99	0.94-1.04	0.72956	0.96	0.87-1.07	0.48224	0.99	0.95-1.03	0.58499	1.02	0.94-1.11	0.63042	0.99	0.96-1.03	0.76976	0.98	0.91-1.07	0.70006
	Weight (kg), median (IQR)	1	0.98-1.03	0.73499	1.04	1-1.08	0.07422	0.99	0.97-1.02	0.66538	1.01	0.97-1.06	0.56041	1	0.97-1.02	0.78397	1.01	0.97-1.05	0.67105	1.01	0.98-1.04	0.46788	1.01	0.96-1.06	0.80705	1.01	0.98-1.04	0.48879	1	0.96-1.05	0.87801	0.98	0.94-1.01	0.17224	0.99	0.94-1.04	0.64442	0.99	0.97-1.01	0.39161	0.98	0.94-1.02	0.3413	1	0.98-1.02	0.99629	1	0.96-1.04	0.86313
	BMI (kg/m2), mean (SD)	1	0.91-1.1	0.96054	1.07	0.94-1.21	0.30194	1	0.91-1.1	0.95148	1.04	0.91-1.19	0.54884	1.02	0.93-1.12	0.6697	1.07	0.95-1.22	0.27408	1.09	0.96-1.23	0.16907	1.05	0.9-1.22	0.55583	1.08	0.98-1.19	0.13883	1.05	0.92-1.21	0.47053	0.89	0.78-1.02	0.10529	0.98	0.83-1.15	0.76909	0.95	0.86-1.04	0.29304	0.91	0.79-1.04	0.16559	1	0.91-1.1	0.98474	0.99	0.87-1.12	0.82291
	Middle upper arm circumference (cm) , median (IQR)	1	0.92-1.08	0.9392	0.98	0.86-1.1	0.69367	1.02	0.94-1.1	0.69597	1	0.88-1.13	0.96789	1.01	0.93-1.1	0.78256	1.11	0.97-1.27	0.11641	1.1	0.98-1.23	0.09179	1.12	0.97-1.3	0.13561	1.05	0.96-1.14	0.29219	1.03	0.9-1.17	0.70824	0.94	0.84-1.05	0.28946	0.96	0.82-1.12	0.5902	1	0.92-1.09	0.94313	0.97	0.85-1.1	0.58634	1.01	0.93-1.1	0.72895	1.03	0.91-1.17	0.65926
	Waist circumference (cm), mean (SD)	1.01	0.98-1.04	0.44506	1.04	1-1.09	0.07561	1.01	0.98-1.04	0.54766	1.02	0.98-1.07	0.31408	1	0.97-1.03	0.83168	1	0.96-1.05	0.98798	1.02	0.98-1.06	0.28086	1.01	0.96-1.07	0.59845	1	0.97-1.03	0.89489	0.97	0.92-1.02	0.21433	0.97	0.93-1.01	0.08751	0.99	0.94-1.04	0.68565	1	0.97-1.03	0.93578	0.99	0.94-1.03	0.6152	1.02	0.98-1.05	0.33407	1.03	0.98-1.08	0.20096
	WHtR, mean (SD)	5.21	0.02-1402.83	0.56321	428.95	0.15-1228446.03	0.13557	26.29	0.09-7787.73	0.26022	360.16	0.1-1350345.85	0.16092	4.93	0.02-1300.77	0.57506	2.25	0-4951.86	0.83649	155.37	0.15-158412.22	0.15339	26.97	0-236235.51	0.47687	1.67	0.01-553.48	0.86215	0.03	0-125.68	0.40803	0	0-1.6	0.06606	0.21	0-4003.64	0.75552	1.42	0.01-365.03	0.90165	0.11	0-314.21	0.58875	23.37	0.08-6866.74	0.27712	420.53	0.13-1331362.47	0.14181
Laboratory parameters	Alb (g/L), median (IQR)	1.04	0.94-1.16	0.42364	1.08	0.95-1.22	0.26728	0.99	0.9-1.1	0.89209	1.08	0.95-1.24	0.21927	0.93	0.84-1.04	0.19453	0.92	0.81-1.05	0.2319	1.02	0.89-1.16	0.79347	1.04	0.9-1.22	0.57716	1.07	0.96-1.19	0.23372	1.06	0.94-1.2	0.33523	1.08	0.96-1.23	0.2023	1.05	0.91-1.21	0.48239	0.94	0.84-1.05	0.25356	0.92	0.8-1.06	0.24438	0.94	0.84-1.05	0.28884	0.96	0.84-1.09	0.52341
	Ca (mmol/L), median (IQR)	0.86	0.19-3.93	0.84404	1.1	0.22-5.52	0.90769	0.68	0.13-3.52	0.64456	0.86	0.13-5.64	0.87345	1.27	0.27-6	0.75879	1.49	0.29-7.76	0.6365	2.36	0.17-33.5	0.52694	3.64	0.16-83.2	0.41847	2.47	0.49-12.4	0.27136	2.29	0.42-12.49	0.3381	1.73	0.3-9.95	0.54112	1.24	0.21-7.43	0.81216	0.24	0.03-1.96	0.18117	0.33	0.03-3.46	0.35448	0.54	0.09-3.09	0.48724	0.59	0.08-4.4	0.60457
	CRP (mg/L), median (IQR)	1.02	0.98-1.06	0.40127	1.01	0.97-1.05	0.57483	0.99	0.95-1.03	0.62403	0.97	0.91-1.04	0.3664	1.04	0.98-1.12	0.21679	1.04	0.97-1.11	0.30256	0.99	0.96-1.02	0.47265	0.99	0.96-1.02	0.59454	0.96	0.89-1.04	0.36199	0.93	0.83-1.05	0.25835	1.02	0.99-1.06	0.19231	1.03	0.99-1.07	0.2069	0.94	0.86-1.02	0.13799	0.94	0.85-1.03	0.18219	1.07	0.99-1.15	0.09406	1.07	0.98-1.18	0.13385
	E, median (IQR)	1.15	0.63-2.12	0.64303	1.14	0.56-2.31	0.71538	1.09	0.59-2.02	0.77617	1.4	0.64-3.05	0.39933	1.14	0.62-2.09	0.67873	0.82	0.4-1.67	0.57996	1.72	0.76-3.9	0.19716	2.38	0.91-6.26	0.07807	0.99	0.52-1.9	0.97581	0.94	0.44-2.01	0.87896	1	0.44-2.31	0.9934	0.9	0.36-2.22	0.81598	0.54	0.28-1.04	0.06519	0.81	0.38-1.73	0.57982	0.65	0.34-1.23	0.18075	0.57	0.25-1.26	0.16441
	GUP (mmol/L), median (IQR)	1.26	0.86-1.85	0.23879	1.1	0.72-1.68	0.6505	1.14	0.79-1.63	0.48184	0.94	0.62-1.44	0.79372	1.16	0.81-1.68	0.42245	1.48	0.87-2.49	0.1458	0.68	0.44-1.04	0.07751	0.67	0.41-1.11	0.11798	0.86	0.57-1.3	0.47671	0.61	0.33-1.12	0.10922	0.6	0.32-1.11	0.1054	0.59	0.28-1.28	0.1822	1.06	0.75-1.51	0.73513	0.75	0.48-1.18	0.21216	1	0.7-1.43	0.98677	0.93	0.6-1.43	0.73486
	Hb (g/L), median (IQR)	1.01	0.98-1.03	0.60101	1.01	0.98-1.04	0.45359	0.99	0.97-1.02	0.64336	1.01	0.98-1.04	0.58695	1.01	0.98-1.03	0.65904	1	0.97-1.03	0.85314	1.02	0.99-1.05	0.23517	1.03	0.99-1.06	0.11948	1	0.98-1.03	0.93675	1.01	0.98-1.04	0.73165	1	0.96-1.03	0.80023	1	0.96-1.03	0.84213	0.99	0.96-1.01	0.27136	1	0.97-1.03	0.9192	0.99	0.96-1.01	0.34363	0.99	0.96-1.02	0.45713
	K (mmol/L), mean (SD)	1	0.46-2.18	0.99625	0.94	0.39-2.26	0.88165	0.95	0.43-2.1	0.90503	0.84	0.33-2.14	0.71998	0.28	0.12-0.67	0.00402	0.3	0.11-0.79	0.01432	1.73	0.61-4.89	0.30352	1.68	0.57-4.96	0.35081	0.87	0.38-2.02	0.75221	0.85	0.33-2.21	0.73746	0.95	0.33-2.72	0.92381	0.71	0.22-2.3	0.56276	1.1	0.5-2.4	0.81256	1.66	0.62-4.43	0.31356	0.46	0.2-1.06	0.06718	0.53	0.21-1.39	0.19863
	Total cholesterol (mmol/L), mean (SD)	0.94	0.67-1.3	0.69227	0.97	0.66-1.42	0.87908	0.98	0.7-1.37	0.92171	0.95	0.63-1.43	0.81098	0.98	0.71-1.37	0.92277	0.94	0.64-1.38	0.7621	0.66	0.43-1.02	0.06371	0.62	0.38-1.01	0.05569	1.04	0.73-1.49	0.81064	0.99	0.65-1.52	0.97615	1.18	0.78-1.8	0.42587	1.04	0.64-1.68	0.87626	0.82	0.59-1.15	0.25699	0.97	0.64-1.46	0.86849	0.74	0.52-1.06	0.0983	0.74	0.48-1.15	0.17946
	Creatinin (mmol/L), median (IQR)	1	1-1.01	0.43614	1	0.99-1.01	0.40262	1	0.99-1.01	0.67142	1	0.99-1.01	0.82519	1	0.99-1.01	0.94128	1	0.99-1.01	0.69781	0.99	0.99-1	0.22791	0.99	0.98-1	0.25891	1	1-1.01	0.29075	1.01	1-1.02	0.21594	1	0.99-1.01	0.76341	1	0.99-1.01	0.50172	1	0.99-1.01	0.80648	1	0.99-1.01	0.43836	1.01	1-1.01	0.1656	1.01	1-1.02	0.13833
	LDL (mmol/L), median (IQR)	0.95	0.64-1.42	0.80858	0.94	0.59-1.5	0.79492	0.93	0.61-1.4	0.71327	0.89	0.54-1.46	0.64219	1.03	0.69-1.55	0.87102	0.95	0.6-1.52	0.8417	0.55	0.32-0.94	0.02894	0.53	0.29-0.95	0.03364	0.96	0.62-1.48	0.84034	0.91	0.54-1.53	0.72141	1.18	0.71-1.96	0.52092	0.97	0.53-1.77	0.9218	0.77	0.51-1.16	0.2088	0.99	0.6-1.63	0.96865	0.71	0.46-1.1	0.12262	0.75	0.44-1.25	0.26764
	MCV (fL), mean (SD)	1.02	0.96-1.1	0.50529	1.04	0.96-1.12	0.33511	0.98	0.91-1.05	0.51186	0.99	0.92-1.08	0.89105	0.98	0.91-1.05	0.50333	0.99	0.92-1.07	0.82938	1	0.91-1.09	0.92424	0.99	0.9-1.08	0.76896	1.03	0.96-1.11	0.44811	1.06	0.97-1.15	0.20026	1	0.91-1.09	0.92514	1.01	0.91-1.12	0.80489	1.05	0.98-1.13	0.14665	1.03	0.95-1.12	0.49394	1.02	0.95-1.09	0.57797	1.03	0.95-1.12	0.49006
	Na (mmol/L), median (IQR)	0.94	0.79-1.13	0.53072	0.9	0.67-1.2	0.47442	0.97	0.9-1.06	0.53212	0.98	0.89-1.07	0.6034	0.98	0.92-1.04	0.51146	0.98	0.9-1.05	0.52695	1.01	0.95-1.08	0.71404	1.02	0.93-1.13	0.6331	0.98	0.9-1.06	0.61218	0.99	0.91-1.07	0.74064	0.88	0.66-1.16	0.36573	0.95	0.71-1.28	0.73075	0.92	0.75-1.13	0.4091	0.84	0.61-1.16	0.28556	0.97	0.86-1.09	0.57092	0.98	0.91-1.05	0.59033
	P (mmol/L), median (IQR)	0.12	0.02-0.81	0.0289	0.29	0.04-2.43	0.25581	2.31	0.39-13.6	0.35557	6.33	0.65-61.83	0.11235	1.76	0.3-10.16	0.52783	5.11	0.57-45.84	0.14479	3.27	0.3-35.77	0.33198	4.46	0.28-70.17	0.28716	5.24	0.79-34.56	0.08532	4.14	0.43-39.73	0.21864	1.68	0.17-16.84	0.65843	3.22	0.24-44.01	0.38072	3.98	0.66-23.97	0.13214	2.81	0.32-24.67	0.35147	0.98	0.17-5.76	0.98539	0.43	0.05-4.13	0.46585
	Tgl (mmol/L), median (IQR)	1.09	0.71-1.69	0.68822	1.03	0.62-1.7	0.91651	0.85	0.54-1.33	0.48002	0.71	0.4-1.26	0.24366	1	0.65-1.54	0.99693	0.99	0.59-1.65	0.95513	0.62	0.36-1.06	0.07991	0.65	0.35-1.23	0.18592	0.72	0.43-1.2	0.20843	0.49	0.24-0.99	0.04559	1.17	0.68-2	0.56721	1.17	0.63-2.17	0.60817	0.88	0.57-1.37	0.57695	1.02	0.59-1.76	0.93717	0.61	0.37-1	0.04981	0.56	0.31-1.02	0.05894
	Uric acid (mmol/L), median (IQR)	1	1-1.01	0.50154	1	1-1.01	0.30926	1	0.99-1	0.71098	1	0.99-1	0.45471	1	0.99-1	0.53721	1	0.99-1	0.68815	1	1-1.01	0.57661	1	0.99-1.01	0.59583	1	1-1.01	0.46737	1	0.99-1.01	0.71971	0.99	0.99-1	0.1062	0.99	0.98-1	0.13069	1	1-1.01	0.87997	1	0.99-1.01	0.78012	1	1-1.01	0.91106	1	0.99-1	0.58633
	Urea (mmol/L), median (IQR)	1.03	0.94-1.13	0.49141	1.03	0.93-1.14	0.56606	1.02	0.93-1.11	0.69377	1.02	0.92-1.13	0.73672	1.04	0.95-1.14	0.34846	1.05	0.94-1.16	0.40476	0.94	0.85-1.05	0.27941	0.95	0.85-1.07	0.38959	1.06	0.96-1.16	0.22675	1.06	0.96-1.18	0.24055	1.04	0.93-1.16	0.50435	1.09	0.96-1.24	0.18445	1.06	0.96-1.16	0.23699	1.06	0.95-1.18	0.31812	1.07	0.98-1.17	0.15152	1.1	0.98-1.22	0.0947
	eGFR (ml/min/1,73m2), median (IQR)	1	0.98-1.02	0.9115	1	0.98-1.02	0.9762	1	0.98-1.02	0.97521	1.01	0.99-1.03	0.44175	0.99	0.97-1.01	0.35526	0.99	0.97-1.01	0.38875	1.03	1-1.06	0.0795	1.02	0.99-1.06	0.11655	1	0.98-1.02	0.8585	1	0.98-1.03	0.89976	1	0.98-1.03	0.72399	0.99	0.96-1.03	0.7144	0.99	0.97-1.01	0.43326	0.99	0.96-1.01	0.24366	0.99	0.97-1.01	0.17316	0.99	0.96-1.01	0.2286
Body composition	Fat mass (kg), median (IQR)	1.01	0.97-1.06	0.60968	1.05	0.98-1.12	0.14027	0.99	0.95-1.04	0.80014	0.98	0.91-1.04	0.49021	0.99	0.95-1.04	0.775	1.01	0.95-1.08	0.7218	1.02	0.97-1.08	0.45056	1.01	0.94-1.09	0.76972	1.02	0.98-1.07	0.31877	1	0.93-1.07	0.91275	0.92	0.86-0.99	0.01768	0.94	0.87-1.03	0.1698	1	0.96-1.04	0.9301	0.96	0.9-1.03	0.27623	1	0.96-1.05	0.98404	0.97	0.91-1.04	0.3791
	Fat mass (%), mean (SD)	1.01	0.97-1.06	0.602	1.03	0.96-1.1	0.40854	1	0.96-1.05	0.94794	0.96	0.9-1.03	0.28893	1	0.96-1.04	0.93786	1.01	0.95-1.07	0.79858	1.01	0.96-1.07	0.58753	1.01	0.94-1.09	0.84029	1.02	0.98-1.07	0.36433	0.99	0.92-1.06	0.76406	0.93	0.88-0.99	0.02242	0.93	0.86-1.01	0.08771	1.01	0.97-1.05	0.75481	0.98	0.91-1.05	0.5076	0.99	0.95-1.04	0.8144	0.96	0.9-1.03	0.24879
	Fat free mass (kg), median (IQR)	1	0.97-1.03	0.94814	1.06	0.98-1.14	0.154	0.99	0.96-1.02	0.6255	1.08	0.99-1.18	0.08683	0.99	0.96-1.03	0.74684	1.01	0.94-1.09	0.73042	1	0.96-1.04	0.90911	1	0.92-1.09	0.93621	1	0.97-1.04	0.92005	1.02	0.94-1.1	0.7019	1	0.96-1.04	0.93519	1.04	0.94-1.14	0.4616	0.99	0.95-1.02	0.3665	0.99	0.92-1.06	0.68647	1	0.97-1.03	0.90315	1.03	0.95-1.11	0.48123
	Visceral fat, mean (SD)	1.04	0.94-1.15	0.43811	1.16	0.96-1.4	0.13448	1	0.9-1.1	0.92554	0.94	0.77-1.14	0.50863	1	0.91-1.1	0.97544	1.05	0.88-1.27	0.57864	1.01	0.9-1.15	0.81634	0.9	0.72-1.13	0.37438	1.07	0.96-1.19	0.22607	1.12	0.91-1.38	0.29953	0.88	0.76-1.01	0.07054	0.94	0.74-1.19	0.60871	0.99	0.89-1.09	0.77509	0.87	0.72-1.07	0.18737	1.01	0.92-1.12	0.80097	1.03	0.85-1.25	0.77295
	Muscle mass (kg), median (IQR)	1	0.97-1.03	0.96377	1.06	0.98-1.14	0.14827	0.99	0.96-1.03	0.63838	1.08	0.99-1.18	0.08666	0.99	0.96-1.03	0.7351	1.01	0.94-1.09	0.76341	1	0.96-1.05	0.91318	1	0.92-1.09	0.94625	1	0.97-1.04	0.90953	1.02	0.94-1.1	0.68907	1	0.95-1.04	0.94086	1.04	0.94-1.14	0.45127	0.98	0.95-1.02	0.3764	0.99	0.91-1.06	0.70979	1	0.96-1.03	0.91674	1.03	0.95-1.11	0.47325
	Skeletal muscle mass (kg), median (IQR)	0.99	0.94-1.04	0.72111	1.06	0.95-1.17	0.28583	0.99	0.94-1.04	0.60245	1.16	1.01-1.32	0.02962	0.99	0.94-1.04	0.65198	1.01	0.91-1.12	0.81677	1.01	0.94-1.07	0.85214	1.02	0.9-1.15	0.7644	1	0.95-1.06	0.96485	1.04	0.93-1.17	0.45728	1.03	0.96-1.1	0.40559	1.14	0.99-1.31	0.0631	0.97	0.93-1.02	0.30769	0.97	0.87-1.08	0.58402	1	0.95-1.05	0.94396	1.07	0.96-1.19	0.23795
	Skeletal muscle mass (%), median (IQR)	0.99	0.94-1.04	0.73657	0.98	0.9-1.06	0.54878	0.98	0.93-1.04	0.5738	1.07	0.98-1.17	0.13367	1	0.95-1.05	0.96792	0.99	0.92-1.07	0.83761	1	0.93-1.06	0.9451	1	0.91-1.1	0.94571	0.97	0.92-1.03	0.39335	1.04	0.95-1.13	0.42225	1.09	1.02-1.17	0.01062	1.14	1.03-1.27	0.01474	0.99	0.94-1.05	0.83788	1.01	0.92-1.09	0.90514	1.02	0.96-1.07	0.5322	1.06	0.98-1.16	0.15923
	Body mass (kg), median (IQR)	0.97	0.49-1.92	0.92671	3.04	0.64-14.38	0.16054	0.82	0.41-1.65	0.58524	4.81	0.8-29.09	0.08697	0.89	0.45-1.77	0.74138	1.26	0.29-5.52	0.75675	1.02	0.43-2.4	0.96634	1.04	0.18-5.9	0.96392	1.02	0.49-2.14	0.94929	1.3	0.26-6.52	0.74789	0.97	0.39-2.41	0.94742	2.16	0.3-15.41	0.44282	0.72	0.36-1.44	0.355	0.8	0.17-3.66	0.76919	0.94	0.47-1.88	0.86995	1.74	0.37-8.22	0.48592
	Trunk visceral fat (kg), median (IQR)	1.02	0.95-1.1	0.57528	1.11	0.99-1.24	0.06578	0.98	0.91-1.05	0.56275	0.97	0.86-1.08	0.54352	0.97	0.91-1.05	0.47316	0.99	0.89-1.1	0.84284	1.01	0.92-1.11	0.80748	0.98	0.86-1.11	0.75612	1.03	0.95-1.11	0.43269	1	0.89-1.13	0.96826	0.9	0.8-1	0.06025	0.95	0.83-1.09	0.46015	0.99	0.92-1.06	0.7266	0.93	0.83-1.04	0.2022	1.02	0.95-1.09	0.65533	0.99	0.88-1.1	0.82566
Food intake adherence according to MeDi	Fruits	NA	NA	NA	NA	NA	NA	2.53	1.18-5.46	0.01763	2.01	0.77-5.26	0.15511	0.7	0.33-1.45	0.33247	0.54	0.22-1.31	0.17266	1.07	0.43-2.66	0.89117	1.08	0.38-3.12	0.88149	0.81	0.37-1.77	0.6035	0.62	0.24-1.59	0.31734	3.13	1.05-9.29	0.04	2.37	0.69-8.08	0.16831	0.76	0.37-1.59	0.47229	0.72	0.28-1.85	0.49346	1.62	0.77-3.42	0.20741	1.65	0.65-4.21	0.29065
	Vegetables	2.53	1.18-5.46	0.01763	1.92	0.74-4.95	0.17755	NA	NA	NA	NA	NA	NA	0.97	0.46-2.02	0.92739	1.24	0.49-3.14	0.65733	0.9	0.36-2.26	0.81949	1.08	0.35-3.3	0.89164	2.75	1.24-6.11	0.01294	2.45	0.9-6.69	0.07968	2.5	0.93-6.7	0.06838	3.02	0.85-10.8	0.08842	2	0.94-4.23	0.07008	2.48	0.9-6.85	0.07991	3.36	1.55-7.3	0.00219	4.41	1.61-12.07	0.00384
	Cereals	0.7	0.33-1.45	0.33248	0.54	0.22-1.31	0.17287	0.97	0.46-2.02	0.92739	1.22	0.48-3.12	0.67246	NA	NA	NA	NA	NA	NA	0.82	0.33-2.06	0.67318	1	0.35-2.9	0.99494	1.9	0.86-4.21	0.11366	3	1.09-8.26	0.03324	0.88	0.34-2.31	0.79909	1.02	0.32-3.27	0.97204	1.08	0.52-2.24	0.83735	1.24	0.48-3.2	0.64984	1.48	0.7-3.13	0.29852	1.5	0.59-3.83	0.39421
	Potato	1.07	0.43-2.66	0.89117	1.09	0.38-3.12	0.87628	0.9	0.36-2.26	0.81949	1.09	0.35-3.35	0.88387	0.82	0.33-2.06	0.67318	1	0.35-2.92	0.99281	NA	NA	NA	NA	NA	NA	1.49	0.53-4.14	0.44826	3.32	0.85-12.97	0.08438	0.5	0.17-1.49	0.21564	0.67	0.18-2.54	0.55303	2	0.77-5.17	0.15252	1.96	0.58-6.61	0.28078	0.9	0.36-2.26	0.81949	0.63	0.21-1.85	0.39777
	Olive oil	0.81	0.37-1.77	0.6035	0.62	0.24-1.59	0.31801	2.75	1.24-6.11	0.01294	2.38	0.88-6.46	0.08884	1.9	0.86-4.21	0.11366	3.02	1.1-8.28	0.03199	1.49	0.53-4.14	0.44826	3.44	0.87-13.62	0.07841	NA	NA	NA	NA	NA	NA	3.12	1.16-8.38	0.0237	3.83	1.07-13.65	0.03843	0.69	0.32-1.51	0.35419	0.62	0.23-1.73	0.36325	1.98	0.9-4.36	0.08797	2.17	0.81-5.85	0.12386
	Nuts	3.13	1.05-9.29	0.04003	2.32	0.68-7.85	0.17789	2.5	0.93-6.7	0.06838	2.94	0.83-10.4	0.09333	0.88	0.34-2.31	0.79909	1.03	0.32-3.3	0.95874	0.5	0.17-1.49	0.21564	0.65	0.17-2.47	0.52966	3.12	1.16-8.38	0.0237	3.89	1.08-13.99	0.03748	NA	NA	NA	NA	NA	NA	0.52	0.19-1.41	0.19631	0.66	0.18-2.35	0.51976	0.93	0.35-2.49	0.89051	1.41	0.42-4.67	0.57798
	Dairy	0.76	0.37-1.59	0.47229	0.72	0.28-1.84	0.48779	2	0.94-4.23	0.07008	2.56	0.93-7.09	0.06964	1.08	0.52-2.24	0.83735	1.22	0.47-3.16	0.67528	2	0.77-5.17	0.15252	2.03	0.62-6.63	0.24112	0.69	0.32-1.51	0.3542	0.58	0.2-1.63	0.30095	0.52	0.19-1.41	0.19631	0.62	0.17-2.33	0.48055	NA	NA	NA	NA	NA	NA	1.5	0.71-3.15	0.28698	1.22	0.46-3.28	0.68893
	Beans	1.62	0.77-3.42	0.20741	1.65	0.65-4.18	0.29379	3.36	1.55-7.3	0.00219	4.39	1.6-12.02	0.004	1.48	0.7-3.13	0.29852	1.51	0.59-3.84	0.39206	0.9	0.36-2.26	0.81949	0.62	0.21-1.85	0.39429	1.98	0.9-4.36	0.08797	2.22	0.82-6	0.11737	0.93	0.35-2.49	0.89051	1.42	0.43-4.7	0.57007	1.5	0.71-3.15	0.28698	1.21	0.45-3.27	0.7028	NA	NA	NA	NA	NA	NA
	Eggs	0.69	0.33-1.47	0.33502	0.53	0.21-1.32	0.17147	1.13	0.53-2.41	0.75802	1.1	0.42-2.9	0.8465	0.63	0.3-1.34	0.23037	0.55	0.22-1.38	0.20394	0.94	0.37-2.39	0.89468	0.92	0.31-2.73	0.8765	1.53	0.69-3.37	0.29298	1.41	0.53-3.73	0.4895	1.43	0.54-3.78	0.47521	1.44	0.44-4.71	0.54364	0.53	0.25-1.14	0.10607	0.5	0.19-1.34	0.16858	2.06	0.96-4.43	0.06428	1.79	0.69-4.67	0.23463
	Fish	1.54	0.72-3.29	0.26118	1.19	0.45-3.11	0.72663	0.78	0.37-1.68	0.53097	0.91	0.33-2.53	0.85627	0.68	0.32-1.44	0.31026	1.04	0.4-2.73	0.93621	2.05	0.74-5.66	0.16793	3.62	0.89-14.63	0.07155	1.45	0.66-3.18	0.36013	1.33	0.48-3.71	0.581	1.06	0.4-2.85	0.9031	0.64	0.17-2.43	0.51012	1.39	0.66-2.95	0.38612	1.16	0.42-3.25	0.77329	1.43	0.67-3.04	0.35806	2.27	0.81-6.36	0.11747
	White meat	2.37	1.1-5.12	0.02717	2.17	0.88-5.37	0.09291	1.96	0.92-4.17	0.08211	1.96	0.76-5.05	0.16501	0.78	0.37-1.64	0.51613	1.31	0.54-3.2	0.5502	0.69	0.28-1.73	0.42661	0.93	0.32-2.7	0.89555	1.3	0.59-2.84	0.5186	1.16	0.45-2.99	0.76597	3.39	1.23-9.29	0.01787	3.29	0.96-11.23	0.05745	0.59	0.28-1.24	0.16398	0.64	0.25-1.68	0.3689	0.51	0.24-1.11	0.0895	0.53	0.2-1.38	0.19184
	Red meat	2.63	1.24-5.59	0.01183	2.43	0.94-6.25	0.06645	2.25	1.05-4.84	0.03802	2.74	0.99-7.58	0.05303	0.91	0.44-1.9	0.8065	1.05	0.42-2.65	0.91621	0.47	0.18-1.24	0.12623	0.24	0.07-0.87	0.02957	1.01	0.46-2.19	0.98906	0.87	0.32-2.35	0.78628	4	1.25-12.84	0.01984	10.07	1.71-59.41	0.01075	1.17	0.56-2.43	0.68022	0.97	0.37-2.56	0.95448	1.24	0.59-2.62	0.56541	1.62	0.61-4.32	0.33361
	Sweets	1.56	0.7-3.46	0.27378	1.01	0.38-2.64	0.98682	0.92	0.41-2.05	0.83179	0.73	0.26-2	0.53954	0.77	0.35-1.71	0.51868	0.46	0.17-1.27	0.13625	3.32	1.29-8.53	0.01273	4.07	1.32-12.56	0.01449	0.76	0.33-1.74	0.50897	0.55	0.19-1.58	0.26598	1.01	0.35-2.89	0.98527	0.73	0.21-2.58	0.62648	0.71	0.32-1.57	0.39537	1.02	0.36-2.91	0.96675	0.56	0.25-1.24	0.15073	0.6	0.22-1.63	0.31817
	Alcohol	1.14	0.47-2.78	0.77282	1.1	0.36-3.32	0.87102	0.6	0.24-1.53	0.28516	0.74	0.22-2.51	0.63231	0.79	0.33-1.92	0.60452	0.8	0.26-2.42	0.68879	1.39	0.42-4.52	0.58903	1.21	0.31-4.71	0.78701	1.2	0.48-3.04	0.69685	1.58	0.47-5.3	0.4623	0.89	0.27-2.96	0.85288	0.79	0.19-3.37	0.75068	0.53	0.21-1.31	0.1692	0.35	0.1-1.29	0.1155	0.75	0.3-1.87	0.53825	0.77	0.23-2.56	0.66354
Abbreviations: PD - peritoneal dialysis, HD - hemodialysis , MDSS - Mediterranean Diet Serving Score, Alb - serum albumin (g/L), P - phosphates (mmol/L), C-reactive protein (CRP; mg/L),Ca - calcium (mmol/L), GUP - glucose (mmol/L), triglycerides (mmol/L), LDL- low-density lipoprotein cholesterol (mmol/L), Hb - haemoglobin (g/L), MCV - mean cellular volume, Na - sodium (mmol/L), K - potassium (mmo…
[truncated: 36 more columns]
